# Supplementary material for: Performance assessment and economic analysis of a human Liver-Chip for predictive toxicology
Source: Commun Med (Lond). 2022 Dec 6;2:154. doi: 10.1038/s43856-022-00209-1 (PMC9727064; doi:10.1038/s43856-022-00209-1)
Supplement: Supplementary file 1 — Supplementary Data 1 [file 43856_2022_209_MOESM1_ESM.xlsx]

## Sheet: Sheet1
	Supplementary Data 1. Drug information and dosing concentrations
	Drug	Human Cmax Total	References for Human Cmax Total	Expected Fraction Unbound in Plasma	References for Fraction Unbound in Plasma	Multiplier xCmax	Chip Dosing Concentration (uM) Total	Chip Dosing Concentration (uM) Free	Cycle 1	Cycle 2	Cycle 3	Cycle 4	Cycle 5
	Ambrisentan	0.79µM	Proctor, W.R. et al. (29)	0.01	Regenthal, R. & Koeppel, C. (63)	0.1	0.0024	0.00079
						0.3	0.0071	0.00237
						1	0.0235	0.0079
						3	0.0705	0.0237
						10	0.2351	0.079
						30	0.7054	0.237
						100	2.351	0.79
						300	7.054	2.37
						1000	23.51	7.9
	Asunaprevir	0.7644µM	Schulz, M. & Schmoldt, A. (64)	0.012	Lau, S.W.J. (65)	3	0.073	0.0275184
						10	0.243	0.091728
						30	0.728	0.275184
						100	2.428	0.91728
						300	7.284	2.75184
						1000	24.28	9.1728
	Benoxaprofen***	149.1µM	Chatsiricharoenkul, S., Niyomnaitham, S., Pongnarin, P., Sathirakul, K. & Kongpatanakul, S. (66)	0.01	Scott, L. J. (69)	0.1	0.444	0.1491
						0.3	1.331	0.4473
						1	4.438	1.491
						3	13.31	4.473
						10	44.38	14.91
						30	133.13	44.73
						100	443.75	149.1
	Beta-Estradiol	0.0006µM	Sivapalasingam, S. & Steigbigel, N. H. (67)	0.016	Lau, S.W.J. (65)	0.1	0	9.6e-07
						0.3	0	2.88e-06
						1	0	9.6e-06
						3	0.0001	2.88e-05
						10	0.0002	9.6e-05
						30	0.0007	0.000288
						100	0.0022	0.00096
						300	0.0066	0.00288
	Buspirone	0.009µM	Proctor, W.R. et al. (29)	0.05 69	Scott, L. J. (69)	0.1	6.25869e-05	4.5e-05
						0.3	0.00019	0.000135
						1	0.00063	0.00045
						3	0.00188	0.00135
						10	0.00626	0.0045
						30	0.01878	0.0135
						100	0.06259	0.045
						300	0.18776	0.135
	Chlorpheniramine maleate	0.04µM	Proctor, W.R. et al. (29)	0.7	Lau, S.W.J. (65)	0.1	0.0028	0.0028
						0.3	0.0085	0.0084
						1	0.0283	0.028
						3	0.0849	0.084
						10	0.2831	0.28
						30	0.8493	0.84
						100	2.8311	2.8
						300	8.4934	8.4
	Clozapine	2.4µM	Proctor, W.R. et al. (29)	0.055	Lau, S.W.J. (65)	0.1	0.0178	0.0132
						0.3	0.0535	0.0396
						1	0.1784	0.132
						3	0.5351	0.396
						10	1.7838	1.32
						30	5.3514	3.96
						100	17.838	13.2
						300	53.514	39.6
	Diclofenac sodium	10.1µM	Proctor, W.R. et al. (29)	0.005	Lau, S.W.J. (65)	3	0.7545	0.1515
						10	2.5149	0.505
						30	7.5448	1.515
						100	25.149	5.05
						300	75.448	15.15
						1000	251.49	50.5
	Entacapone	3.3µM	Lombardo, F., Berellini, G. & Obach, R. S. (70)	0.02	Lau, S.W.J. (65)	0.1	0.0131	0.0066
						0.3	0.0392	0.0198
						1	0.1307	0.066
						3	0.3921	0.198
						10	1.3069	0.66
						30	3.9208	1.98
						100	13.069	6.6
						300	39.208	19.8
	Fialuridine	0.64µM	Vorrink, S. U., Zhou, Y., Ingelman- Sundberg, M. & Lauschke, V.M. (30)	0.36	Scott, L. J. (69)	0.1	0.0239	0.02304
						0.3	0.0716	0.06912
						1	0.2385	0.2304
						3	0.7155	0.6912
						10	2.3851	2.304
						30	7.1553	6.912
						100	23.851	23.04
						300	71.553	69.12
	FIRU (5-iodo-1-92-fluoro-2-deoxyribofuranosyl)uracil)*	*0.64µM	Vorrink, S. U., Zhou, Y., Ingelman- Sundberg, M. & Lauschke, V.M. (30)	*0.36	Scott, L. J. (69)	0.1	0.0239	0.02304
						0.3	0.0716	0.06912
						1	0.2385	0.2304
						3	0.7155	0.6912
						10	2.3851	2.304
						30	7.1553	6.912
						100	23.851	23.04
						300	71.553	69.12
	Labetalol***	2.68µM	Vorrink, S. U., Zhou, Y., Ingelman- Sundberg, M. & Lauschke, V.M. (30)	0.5	Lau, S.W.J. (65)	0.1	0.1367	0.134
						0.3	0.4102	0.402
						1	1.3673	1.34
						3	4.102	4.02
						10	13.673	13.4
						30	41.02	40.2
						100	136.73	134
	Levofloxacin***	15.8µM	Xu, J. J. et al. (36)	0.75	Lau, S.W.J. (65)	0.1	1.1934	1.185
						0.3	3.5801	3.555
						1	11.934	11.85
						3	35.801	35.55
						5	59.668	59.25
						10	119.34	118.5
						15	179	177.75
						30	358.01	355.5
						45	537.01	533.25
	Lomitapide	0.0017µM	Dawson, S., Stahl, S., Paul, N., Barber, J. & Kenna, J. G. (71)	0.002	Lau, S.W.J. (65)	0.9	3.41906e-05	3.11374e-06
						2.6	9.87728e-05	8.99524e-06
						5.3	0.0002	1.83365e-05
						15.8	0.0006	5.46634e-05
						55.3	0.0021	0.000191322
						163.2	0.0062	0.000564624
						544.9	0.0207	0.0018852
						1634.7	0.0621	0.00565559
	Nefazodone hydrochloride	4.3µM	Proctor, W.R. et al. (29)	0.01	Scott, L. J. (69)	0.1	0.0128	0.0043
						0.3	0.0384	0.0129
						1	0.128	0.043
						3	0.3839	0.129
						10	1.2798	0.43
						30	3.8393	1.29
						100	12.798	4.3
						300	38.393	12.9
	Olanzapine	0.00009µM	Brunton, L. L., Hilal-Dandan, R. & Knollmann, B. C. (72)	0.07		0.1	7.97468e-07	6.3e-07
						0.3	2.39241e-06	1.89e-06
						1	7.97468e-06	6.3e-06
						3	2.39241e-05	1.89e-05
						10	7.97468e-05	6.3e-05
						30	0.00024	0.000189
						100	0.0008	0.00063
						300	0.00239	0.00189
	Pioglitazone	3µM	Xu, J. J. et al. (36)	0.01	Scott, L. J. (69)	0.1	0.0089	0.003
						0.3	0.0268	0.009
						1	0.0893	0.03
						3	0.2679	0.09
						10	0.8929	0.3
						30	2.6786	0.9
						100	8.9286	3
						300	26.786	9
	Simvastatin	0.02µM	Proctor, W.R. et al. (29)	0.06		0.1	0.0002	0.00012
						0.3	0.0005	0.00036
						1	0.0016	0.0012
						3	0.0047	0.0036
						10	0.0158	0.012
						30	0.0473	0.036
						100	0.1577	0.12
						300	0.4731	0.36
						1000	1.5769	1.2
						3000	4.7306	3.6
	Sitax(s)entan sodium salt	28.6µM	National Center for Biotechnology Information (73)	0.01		0.1	0.0851	0.0286
						0.3	0.2554	0.0858
						1	0.8512	0.286
						3	2.5536	0.858
						10	8.5119	2.86
						30	25.536	8.58
						90	76.607	25.74
						100	85.119	28.6
						300	255.36	85.8
	Stavudine	3.46µM	Xu, J. J. et al. (36)	1	Lau, S.W.J. (65)	0.1	0.346	0.346
						0.3	1.038	1.038
						1	3.46	3.46
						3	10.38	10.38
						10	34.6	34.6
						30	103.8	103.8
						60	207.6	207.6
						100	346	346
						300	1038	1038
	Tacrine	0.1µM	Xu, J. J. et al. (36)	0.25	Lau, S.W.J. (65)	0.1	0.0027	0.0025
						0.3	0.008	0.0075
						1	0.0265	0.025
						3	0.0795	0.075
						10	0.2651	0.25
						30	0.7953	0.75
						100	2.6511	2.5
						300	7.9533	7.5
						1000	26.511	25
	Telithromycin	2.79µM		0.4	Lau, S.W.J. (65)	4e-05	0.0001	0.00012
						0.00013	0.0004	0.00036
						0.00044	0.0012	0.0012
						0.00133	0.0037	0.0036
						0.00443	0.0124	0.012
						0.01329	0.0371	0.036
						0.04429	0.1236	0.12
						0.13289	0.3708	0.36
						1	1.1307	1.116
						3	3.3921	3.348
						10	11.307	11.16
						30	33.921	33.48
						100	113.07	111.6
						200	226.14	223.2
	Tolcapone***	47.6µM		0.0012	Lau, S.W.J. (65)	0.1	0.10074	0.005712
						0.3	0.30222	0.017136
						1	1.00741	0.05712
						3	3.02222	0.17136
						10	10.0741	0.5712
						30	30.2222	1.7136
						100	100.741	5.712
						200	201.481	11.424
	Troglitazone	6.08µM	Xu, J. J. et al. (36)	0.0011		0.1	0.01259	0.000657036
						0.29	0.03778	0.00197111
						0.98	0.12592	0.00657036
						2.95	0.37775	0.0197111
						9.82	1.25917	0.0657036
						29.47	3.77751	0.197111
						98.2	12.5917	0.657036
						294.72	37.7751	1.97111
	Trovafloxacin mesylate	5µM	Xu, J. J. et al. (36)	0.24	Lau, S.W.J. (65)	0.1	0.12793	0.12
						0.3	0.3838	0.36
						1	1.27932	1.2
						3	3.83795	3.6
						10	12.7932	12
						15	19.1898	18
						30	38.3795	36
						100	127.932	120
						300	383.795	360
	Ximelagatran	0.45µM	Sivapalasingam, S. & Steigbigel, N. (67)	1	-	0.1	0.045	0.045
						0.3	0.135	0.135
						1	0.45	0.45
						3	1.35	1.35
						10	4.5	4.5
						30	13.5	13.5
						100	45	45
						300	135	135
	Zileuton	13.1µM	Xu, J. J. et al. (36)	0.07	Scott, L. J. (69)	0.1	0.1161	0.0917
						0.3	0.3482	0.2751
						1	1.1608	0.917
						3	3.4823	2.751
						10	11.608	9.17
						30	34.823	27.51
						100	116.08	91.7
						300	348.23	275.1
	*FIRU values assumed same as Fialuridine
	**A calculation error for Troglitazone led to slightly misaligned dosing concentrations such that the Multiplier xCmax values aren't exact multiples of Cmax
	***Highest concentration limited by solubility
	The number in parentheses relates to the citation number in the reference list in the main paper
62	National Center for Biotechnology Information. PubChem Compound Summary for CID 6918493, Ambrisentan. (2021).
63	Bristol-Myers Squibb. SUNVEPRA® [prescribing information]. 1, 1–22 (2017).
64	Lombardo, F., Berellini, G. & Obach, R. S. Trend analysis of a database of intravenous pharmacokinetic parameters in humans for 1352 drug compounds. Drug Metab. Dispos. 46, 1466–1477 (2018).
65	Smith, G., Goulbourn, R., Burt, R. & Chatfield, D. Preliminary studies of absorption and excretion of benoxaprofen in man. Br. J. Clin. Pharmacol. 4, 585–590 (1977).
66	Dawson, S., Stahl, S., Paul, N., Barber, J. & Kenna, J. G. In vitro inhibition of the bile salt export pump correlates with risk of cholestatic drug-induced liver injury in humans. Drug Metab. Dispos. 40, 130–138 (2012).
67	Porceddu, M. et al. Prediction of liver injury induced by chemicals in human with a multiparametric assay on isolated mouse liver mitochondria. Toxicol. Sci. 129, 332–345 (2012).
68	Regenthal, R. & Koeppel, C. Drug Levels: Therapeutic and Toxic Serum/Plasma Concentrations of Common Drugs. J. Clin. Monit. Comput. 15, 529–544 (1999).
69	Schulz, M. & Schmoldt, A. Therapeutic and toxic blood concentrations of more than 800 drugs and other xenobiotics. Pharmazie 58, 447–474 (2003).
70	Lau, S.W.J. Center for Drug Evaluation and Research Application Number: 203858Orig1s000 Clinical Pharmacology and Biopharmaceutics Review(s). (2012).
71	Chatsiricharoenkul, S., Niyomnaitham, S., Pongnarin, P., Sathirakul, K. & Kongpatanakul, S. Bioequivalence study of 10 mg olanzapine tablets in healthy thai volunteers. J. Bioequivalence Bioavailab. 3, 082–085 (2011).
72	Brunton, L. L., Hilal-Dandan, R. & Knollmann, B. C. Goodman & Gilman’s: The Pharmacological Basis of Therapeutics. (2018).
73	Scott, L. J. ADIS DRUG PROFILE Sitaxentan In Pulmonary Arterial Hypertension. Drugs vol. 67 (2007).
74	National Center for Biotechnology Information. PubChem Compound Summary for CID 216235, Sitaxentan. (2021).
75	Sivapalasingam, S. & Steigbigel, N. H. Macrolides, Clindamycin, and Ketolides. Mand. Douglas, Bennett’s Princ. Pract. Infect. Dis. 1, 358–376 (2015).
76	Shibukawa, A., Sawada, T., Nakao, C., Izumi, T. & Nakagawa, T. High-performance frontal analysis for the study of protein binding of troglitazone (CS-045) in albumin solution and in human plasma. J. Chromatogr. A 697, 337–343 (1995).
