# Supplementary material for: Performance assessment and economic analysis of a human Liver-Chip for predictive toxicology
Source: Commun Med (Lond). 2022 Dec 6;2:154. doi: 10.1038/s43856-022-00209-1 (PMC9727064; doi:10.1038/s43856-022-00209-1)
Supplement: Supplementary file 2 — Supplementary Data 2 [file 43856_2022_209_MOESM2_ESM.xlsx]

## Sheet: Read me
	This file is supplementary material for Ewart et al. Qualifying a human Liver-Chip for predictive toxicology: Performance assessment and economic implications. The file includes the following spreadsheets: (1) Analytic derivation of base case, (2) Attrition parameter details, (3) Pipeline and financial model, (4) DILI and tox sensitivity analyses, (5) NPV to annualized financial value, (6) Refere…												Key to cell format in first five worksheets
													Parameter entered by authors or user
													Calculated locally
													Calculated using input from another tab
													Important value

## Sheet: 1. Analytic deriv. of base case
		Analytic derivation of clinical development parameters for the base case
							Back calculate decision performance from attrition data			Leave preclin (analytic derivation)	P1 safety and efficacy	P1 comm., strategy, and other	P2 safety and efficacy	P2 comm., strategy, and other	P3 safety and efficacy	P3 comm., strategy, and other			Comments
		Solve for mix of compounds entering P1					Tox decisions	TNR [safe drugs deemed safe]		1	1		1		1				Assume negligible rate of erroneous rejection of safe drugs in the base case
								FNR [toxic drugs deemed safe]		0.5	0.444497		0.276129		4.93825e-08				Adjust cell E6 so that P3 is zero, which then constrains L3 and N3
			N	8.6949				Tox as percentage of phase attrition			0.39		0.2		0.15				See box below for parameter discussion and also the next tab.
			P(tox)	0.329971	<- Solve for P3==0		Efficacy decisions	TPR [effective drugs deemed effective]		1	1		1		1				Assume minimal rejection of erroneous effective drugs in the base case. This parameter is rarely considered overtly in R&D productivity models. See sensitivity analyses (Tab 4) for discusion.
			P(ineff)	0.713589	<- Solve for P7==0			FPR [ineffective drugs deemed effective]		0.5	0.685477		0.182632		-1.39136e-07				Adjust cell E7 so that P7 is zero, which then constrains L7 and N7
								Efficacy as percentage of phase attrition			0.39		0.69		0.59				See box below for parameter discussion and also the next tab.
							Percentage of phase attrition from commercial, strategy, other					0.22		0.11		0.26			See box below for parameter discussion and also the next tab.
																		Total
							Overall phase attrition					0.47		0.65		0.38		0.88499	Clinical attrition based on Paul et al. (2010) for an archetypical portfolio
							Check attrition					0.47		0.65		0.38		0.88499
							Portfolio leading to a single approved drug in the base case: numbers of candidates		Late preclinical		Enter P1		Enter P2		Enter P3		Drug launches
							Mix of candidates	Safe & effective	1.66858	1.66858	1.66858	1.66858	1.39619	1.39619	1.15935	1.15935	1		Calculated mix of candidates given causes of failure and attrition rates
								Toxic & ineffective	8.18933	2.04733	2.04733	0.623807	0.521973	0.0263231	0.0218578	-1.50183e-16	-1.2954e-16
								Safe & ineffective	8.31449	4.15725	4.15725	2.8497	2.3845	0.435485	0.361613	-5.03135e-08	-4.33978e-08
								Toxic & effective	1.64347	0.821733	0.821733	0.365258	0.305631	0.0843935	0.0700777	3.46061e-09	2.98495e-09
								Total	19.8159	8.6949	8.6949	5.50735	4.60829	1.9424	1.6129	1.15935	1		Clinical phase totals follow closely to Paul et al. (2010) for archetypical portfolio
																		Aggregate
							Numbers of failures	Tox failures			1.59377		0.599078		0.0919355			2.28479
								Efficacy failures			1.59377		2.06682		0.361613			4.02221
								Comm+strat+other failures				0.899052		0.329493		0.159355		1.3879
								Total failed in phase			4.0866		2.99539		0.612903			7.6949
								General comments on parameter choices for rates and causes of failure
								Overall phase attrition rates match Paul et al. (2010) for consistency with financial modelling. See Wong et al. (2019) for recent analysis of attrition. Causes of failure are derived from several sources which differ somewhat in their estimates. These are set out in more detail on the next tab. The phase 1 estimate is based on Morgan et al. (2018) who considered AstraZeneca projects running betw…

## Sheet: 2. Attrition parameter details
	Partitioning development failure into safety, efficacy, and other causes
	Paper	Link	Cause of failure	See	Phase 1	Phase 2	Phase 3	Phases 2 and 3	Overall	Sample
	Harrison (2016)	doi:10.1038/nrd.2016.184	Safety	Fig. 1		0.25	0.14	0.24		173 Phase 2 and 3 failures reported in 2013 to 2015. Published by Clarivate
	Harrison (2016)	doi:10.1038/nrd.2016.184	Efficacy	Fig. 1		0.48	0.55	0.52
	Harrison (2016)	doi:10.1038/nrd.2016.184	All other	Fig. 1		0.27	0.31	0.24
	Morgan et al. (2018)	doi:10.1038/nrd.2017.244	Safety	Fig. 5	0.63	0.3				2005-2010 AstraZeneca cohort
	Morgan et al. (2018)	doi:10.1038/nrd.2017.244	Efficacy	Fig. 5	0.15	0.64				2005-2010 AstraZeneca cohort
	Morgan et al. (2018)	doi:10.1038/nrd.2017.244	All other	Fig. 5	0.22	0.06				2005-2010 AstraZeneca cohort
	Morgan et al. (2018)	doi:10.1038/nrd.2017.244	Safety	Fig. 5	0.385	0.08				2012-2016 AstraZeneca cohort
	Morgan et al. (2018)	doi:10.1038/nrd.2017.244	Efficacy	Fig. 5	0.385	0.84				2012-2016 AstraZeneca cohort
	Morgan et al. (2018)	doi:10.1038/nrd.2017.244	All other	Fig. 5	0.23	0.08				2012-2016 AstraZeneca cohort
	Wu et al. (2020)	doi.org/10.1016/j.drudis.2020.10.019	Safety	Fig. 2		0.12				2010 to 2019 Pfizer cohort
	Wu et al. (2020)	doi.org/10.1016/j.drudis.2020.10.019	Efficacy	Fig. 2		0.57				2010 to 2019 Pfizer cohort
	Wu et al. (2020)	doi.org/10.1016/j.drudis.2020.10.019	All other	Fig. 2		0.31				2010 to 2019 Pfizer cohort
	Kola & Landis (2004)	doi:10.1038/nrd1470	Safety	Fig. 3					0.33	2000 analysis
	Kola & Landis (2004)	doi:10.1038/nrd1470	Efficacy	Fig. 3					0.37	2000 analysis
	Kola & Landis (2004)	doi:10.1038/nrd1470	All other	Fig. 3					0.3	2000 analysis
	Base case analysis for this paper		Safety		0.39	0.2	0.15		0.296923
	Base case analysis for this paper		Efficacy		0.39	0.69	0.59		0.522711
	Base case analysis for this paper		All other		0.22	0.11	0.26		0.180366
	Comments				Similar to 2012-2016 Morgan et al. cohort. This more conservative for the potential of tox-related productivity improvements than older Morgan et al. cohort.	Close to average of sources	Close to Harrison (2016)		Calculated from Phases 1, 2 and 3. Less aggregate tox-related failure than in old analysis from Kola and Landis (2004)
	Partitioning safety / tox failure by organ system
	Organ system
	Cardiovascular		0.204268		Based on collation, review and anaysis by Valentin & Redfern et al. (2017)
	Nervous system		0.234756
	Hepatotoxicity		0.134146
	Immuno, photosensitivity, dermatology		0.150915
	Gastrointestinal		0.0762195
	Musculoskeletal		0.0304878
	Respiratory		0.027439
	Carcinogenicity		0
	Haem / bone marrow		0.0182927
	Renal		0.054878
	Reprotox		0.00914634
	Genetic tox		0
	Other		0.054878
	Total		0.995427

## Sheet: 3. Model core
		Working portfolio model: Vary parameters, particular the preclinical tox FNR(false negative rate) versus the base case
							Vary preclinical tox decision performance versus base case holding other parameters constant			Leave preclin (analytic derivation)	P1 safety and efficacy	P1 comm., strategy, and other	P2 safety and efficacy	P2 comm., strategy, and other	P3 safety and efficacy	P3 comm., strategy, and other
							Tox decisions	TNR [safe drugs deemed safe]		1	1		1		1				Decision performane as in base case
								FNR [toxic drugs deemed safe]		0.4415	0.444497		0.276129		4.93825e-08				Vary preclinical tox decision quality versus baseline via cell K5
								FNR versus base case		0.883									Use cell K5 to vary preclinical tox decision quality versus base case
							Efficacy decisions	TPR [effective drugs deemed effective]		1	1		1		1				Decision performane as in base case
								FPR [ineffective drugs deemed ineffective]		0.5	0.685477		0.182632		-1.39136e-07				Decision performane as in base case
							P(fail. comm+strat+other) after tox and efficacy testing					0.163246		0.169632		0.137451			Follows base case. However, there is a choice about how to model this cause of failure. We take a conservative approach. See note.
							Overall phase attrition					0.4603		0.644872		0.375837			Attrition matches base case when FNR versus base case [K5] is 100%
							Portfolio mix: numbers of candidates		Late preclinical		Enter P1		Enter P2		Enter P3		Drug launches
	These cells calculate the adjustment to preclinical volumes to keep flow into phase 1 constant versus base case						Mix of candidates	Safe & effective	1.73559	1.73559	1.73559	1.73559	1.45226	1.45226	1.20591	1.20591	1.04016		The number of safe and effective drugs being launched increases as quality of the phase 1 portfolio increases
								Toxic & ineffective	8.51819	1.88039	1.88039	0.572941	0.47941	0.0241767	0.0200755	-1.37937e-16	-1.18977e-16
		8.6949						Safe & ineffective	8.64838	4.32419	4.32419	2.96413	2.48025	0.452973	0.376134	-5.23339e-08	-4.51406e-08
		0.335681						Toxic & effective	1.70946	0.754728	0.754728	0.335474	0.280709	0.077512	0.0643634	3.17843e-09	2.74155e-09
		1.04016	Output from this cell corrects # of preclinical projects to keep constant # of clinical starts (=8.695) in cell K25. Effectuvely, we assume that new candidates can be substituted into the Phase 1 portfolio at minimal incremental preclinical cost. This seems reasonable at least for small peturbations in the overall failure rate (e.g., via DILI improvements alone). This adjustment correponds to an …					Total	20.6116	8.6949	8.6949	5.60814	4.69263	2.00692	1.66648	1.20591	1.04016		Phase I starts held constant at 8.695 as per base case. See Methods section of the main paper for a discussion of this point.
																		Aggregate
							Numbers of failures	Tox failures			1.46382		0.550229		0.0844389			2.09848
								Efficacy failures			1.62294		2.13548		0.376134			4.13456
								Comm+strat+other failures				0.915506		0.340439		0.165754		1.4217	This is a conservative treatment as non-tox and non-efficacy failures increase as tox failures decline. See note.
								Total failed in phase			4.00226		3.02615		0.626327			7.65474
		From portfolio model to financial value
								Per-project per phase unit cashflows ($m)
								Discovery and preclin cashflows discounted to year zero exc. chip costs			-329								These cashflows are based on Paul et al. (2010) to match the portfolio model. There may be some differences in detail (e.g., development timing). We avoid detailed revenue and profit modelling by assuming an 11% return on R&D investment in the base case, and treating profits as a lump sum from a single launch in year 9 - launch year - which yeilds an 11% return on the portfolio R&D.
								Per project chip costs discounted to year zero			-0.1	Equals base case if chip costs set to zero AND tox FNR [cell K5] set to 100% of base case
								Proportion of preclinical projects using chips			0.7	less than 100% as some preclinical projects fail for efficacy or strategy
								Non-discounted cash cost per project per phase
								Phase 1			-15
								Phase 2 cashflows			-40
								Phase 3 cashflows			-150
								Filing and regulatory cashflows			-25
								Post launch cashflows discounted to launch year (year 9)			1885.05	<-Set to give an 11% IRR [cell J42] and zero portfolio NPV [e.g., cells J51 and J54] in base case when chip costs = zero [I29] and when FNR versus base case is 100% [K5]
		Portfolio mix derived from working model assuming use of chips
								IRR calculation from portfolio mix, timings, and unit costs
										P1		P2		P3		Reg.		Post launch
								Year	0	1	2	3	4	5	6	7	8	9	Year of casflows
								Cashflow for IRR calculation ($m)	-330.443	-130.423	0	-187.705	0	-249.973	0	-26.0039	0	1960.75	Cashflows (unit cash flow * # items in portfolio at appropriate stage)
								IRR of cashflows	0.114183										Note that clinical costs and post-launch revenues increase with better
																			preclinical tox decisions when we hold the number of phase 1 starts at a constant
								eNPV
								WACC	0.110003										Generally assusme an 11% cost of capital
								Time cost of money	2.5581	2.30459	2.0762	1.87044	1.68508	1.51809	1.36764	1.23211	1.11	1	Discount factor versus launch year
								eNPV development ($m)	-845.305	-300.572	0	-351.092	0	-379.48	0	-32.0396	0	1960.75	Present value at launch year
								Portfolio eNPV ($m)	52.2591
								eNPV of portfolio as % base case R&D investment	0.0277229
								Industry-wide small molecule development spend ($m)	109760										Assume 56% % of annual global biopharma $196,000m R&D investment on small molecules
								Annualized industry value creation ($m)	3042.87										Can regard this figure as approximating an annualized industry-wide uplift in pre-tax profit created by better preclinical tox. See Scannell, Hinds, & Evans (2015) and notes on Tab 5.
		Portfolio mix with base-case values
								IRR calculation from portfolio mix, timings, and unit costs
										P1		P2		P3		Reg.		Post launch
								Year	0	1	2	3	4	5	6	7	8	9	Year of casflows
								Cashflow for IRR calculation ($m)	-329	-130.423	0	-184.332	0	-241.935	0	-25	0	1885.05	Cashflows (unit cash flow * # items in portfolio at appropriate stage)
								IRR of cashflows	0.110003										Note base base case cashflows exclude liver chip costs from preclinical
								eNPV
								WACC	0.110003										Generally assusme an 11% cost of capital
								Time cost of money	2.5581	2.30459	2.0762	1.87044	1.68508	1.51809	1.36764	1.23211	1.11	1	Discount factor versus launch year
								eNPV development ($m)	-841.614	-300.572	0	-344.782	0	-367.279	0	-30.8027	0	1885.05	Present value at launch year
								Portfolio eNPV ($m)	0
								eNPV of portfolio as % base case R&D investment	0
								Industry-wide small molecule development spend ($m)	109760										Assume 56% % of annual global biopharma $196,000m R&D investment on small molecules
								Annualized industry value creation ($m)	0										Can regard this figure as approximating an annualized industry-wide uplift in pre-tax profit created by better preclinical tox. See Scannell, Hinds, & Evans (2015) and notes on Tab 5.
		Return (IRR) on chip investment
								Year	0	1	2	3	4	5	6	7	8	9	Year of casflows
								Cash flows with current parameterisation ($m)	-330.443	-130.423	0	-187.705	0	-249.973	0	-26.0039	0	1960.75
								Base case cash flows ($m)	-329	-130.423	0	-195.419	0	-222.28	0	-24.969	0	1875.91
								Marginal cash flows from chip investment ($m)	-1.44281	0	0	7.7137	0	-27.6928	0	-1.03488	0	84.837	Better preclinical decisions increase development costs and revenue
								IRR on chip investment	0.418223
		Working model output
									Tox FNR vs. Baseline	FNR for preclin->phase 1 tox	Project number correction factor	Portfolio IRR	Portfolio eNPV ($m)	NPV of chip costs ($m)	IRR on chip invest-ment	Portfolio NPV / NPV of base R&D costs	Clinical dev. success rate	Annualized industry value creation ($m)
								Summary model output with current parameters	0.883	0.4415	1.04016	0.114183	52.2591	-3.69086	0.418223	0.0277229	0.119628	3042.87
								Baseline model output	1	0.5	1	0.110003	-3.41061e-12	0	NA	-1.80929e-15	0.11501	-1.98588e-10	Sets chip costs to zero and uses base case decision performance and portfolio mix
		Main tox FNR sensitivities versus baseline
							Incremental DILI sensitivity (See Table 5)		Tox FNR vs. Baseline	FNR for preclin->phase 1 tox	Project number correction factor	Portfolio IRR	Portfolio eNPV ($m)	NPV of chip costs ($m)	IRR on chip invest-ment	Portfolio NPV / NPV of base dev. costs	Clinical dev. success rate	Annualized industry value creation ($m)
										0.4415
							0	This is derived from a series of Excel "Data Tables" which produces working model output for a range of tox FNR parameters [cells J92 to J105]. The working data tables are in hidden rows below. Values above the line are potentially addressable via improved DILI detection	1	0.5	1	0.109713	-3.54837	-3.54837	-0.0345054	-0.00188237	0.11501	-206.609	Add chip costs but do not improve decision performance
							0.0745455		0.99	0.495	1.00331	0.110089	1.05254	-3.56011	0.14365	0.00055836	0.115391	61.2856	Even very small gain in decision performance has positive NPV
							0.149091		0.98	0.49	1.00664	0.110465	5.684	-3.57194	0.24747	0.00301531	0.115774	330.96
							0.223636		0.97	0.485	1.01	0.110843	10.3463	-3.58384	0.303978	0.00548863	0.11616	602.432
							0.298182		0.96	0.48	1.01338	0.111222	15.0399	-3.59583	0.337678	0.00797849	0.116548	875.719
							0.372727		0.95	0.475	1.01678	0.111603	19.7649	-3.60789	0.359902	0.0104851	0.116939	1150.84
							0.447273		0.94	0.47	1.0202	0.111984	24.5217	-3.62004	0.375681	0.0130085	0.117333	1427.81
							0.521818		0.93	0.465	1.02364	0.112367	29.3106	-3.63226	0.387492	0.015549	0.117729	1706.66
					2 donor lower CI ->		0.615		0.9175	0.45875	1.02798	0.112847	35.3425	-3.64766	0.398673	0.0187489	0.118228	2057.87
							0.670909		0.91	0.455	1.03061	0.113136	38.9863	-3.65697	0.404051	0.0206818	0.11853	2270.04
							0.745455		0.9	0.45	1.03412	0.113523	43.8736	-3.66945	0.410096	0.0232745	0.118934	2554.61
							0.82		0.89	0.445	1.03766	0.113911	48.7944	-3.68201	0.41515	0.025885	0.119342	2841.13
					2 donor central estimate ->		0.869945		0.8833	0.44165	1.04005	0.114171	52.1103	-3.69048	0.418098	0.027644	0.119616	3034.2
					2 donor upper CI ->		0.959773		0.87125	0.435625	1.04437	0.114642	58.1124	-3.7058	0.422698	0.030828	0.120113	3383.68
								Values below the line illustrate the kind of improvements that could follow from much more substantial improvements in tox / safety evaluation at the preclinical to Phase 1 transition.	0.8	0.4	1.07066	0.117461	94.6463	-3.79908	0.439299	0.0502089	0.123136	5510.93
									0.7	0.35	1.10987	0.121536	149.138	-3.93821	0.449939	0.0791161	0.127646	8683.78
									0.6	0.3	1.15206	0.125758	207.772	-4.08792	0.455473	0.110221	0.132498	12097.9
									0.5	0.25	1.19758	0.130137	271.041	-4.24947	0.45887	0.143784	0.137734	15781.8
									0.4	0.2	1.24686	0.134686	339.516	-4.4243	0.461169	0.18011	0.143401	19768.8
									0.3	0.15	1.30036	0.139417	413.866	-4.61414	0.462828	0.219552	0.149554	24098
									0.2	0.1	1.35865	0.144347	494.884	-4.821	0.464082	0.262531	0.156259	28815.4
											1.04016
								Below are a series of Excel Data Tables to populate summary table above		1	1
										0.99	1.00331
										0.98	1.00664
										0.97	1.01
										0.96	1.01338
										0.95	1.01678
										0.94	1.0202
										0.93	1.02364
										0.9175	1.02798
										0.91	1.03061
										0.9	1.03412
										0.89	1.03766
										0.8833	1.04005
										0.87125	1.04437
										0.8	1.07066
										0.7	1.10987
										0.6	1.15206
										0.5	1.19758
										0.4	1.24686
										0.3	1.30036
										0.2	1.35865
												0.114183
											1	0.109713
											0.99	0.110089
											0.98	0.110465
											0.97	0.110843
											0.96	0.111222
											0.95	0.111603
											0.94	0.111984
											0.93	0.112367
											0.9175	0.112847
											0.91	0.113136
											0.9	0.113523
											0.89	0.113911
											0.8833	0.114171
											0.87125	0.114642
											0.8	0.117461
											0.7	0.121536
											0.6	0.125758
											0.5	0.130137
											0.4	0.134686
											0.3	0.139417
											0.2	0.144347
													52.2591
												1	-3.54837
												0.99	1.05254
												0.98	5.684
												0.97	10.3463
												0.96	15.0399
												0.95	19.7649
												0.94	24.5217
												0.93	29.3106
												0.9175	35.3425
												0.91	38.9863
												0.9	43.8736
												0.89	48.7944
												0.8833	52.1103
												0.87125	58.1124
												0.8	94.6463
												0.7	149.138
												0.6	207.772
												0.5	271.041
												0.4	339.516
												0.3	413.866
												0.2	494.884
														-3.69086
													1	-3.54837
													0.99	-3.56011
													0.98	-3.57194
													0.97	-3.58384
													0.96	-3.59583
													0.95	-3.60789
													0.94	-3.62004
													0.93	-3.63226
													0.9175	-3.64766
													0.91	-3.65697
													0.9	-3.66945
													0.89	-3.68201
													0.8833	-3.69048
													0.87125	-3.7058
													0.8	-3.79908
													0.7	-3.93821
													0.6	-4.08792
													0.5	-4.24947
													0.4	-4.4243
													0.3	-4.61414
													0.2	-4.821
															0.418223
														1	-0.0345054
														0.99	0.14365
														0.98	0.24747
														0.97	0.303978
														0.96	0.337678
														0.95	0.359902
														0.94	0.375681
														0.93	0.387492
														0.9175	0.398673
														0.91	0.404051
														0.9	0.410096
														0.89	0.41515
														0.8833	0.418098
														0.87125	0.422698
														0.8	0.439299
														0.7	0.449939
														0.6	0.455473
														0.5	0.45887
														0.4	0.461169
														0.3	0.462828
														0.2	0.464082
																0.0277229
															1	-0.00188237
															0.99	0.00055836
															0.98	0.00301531
															0.97	0.00548863
															0.96	0.00797849
															0.95	0.0104851
															0.94	0.0130085
															0.93	0.015549
															0.9175	0.0187489
															0.91	0.0206818
															0.9	0.0232745
															0.89	0.025885
															0.8833	0.027644
															0.87125	0.030828
															0.8	0.0502089
															0.7	0.0791161
															0.6	0.110221
															0.5	0.143784
															0.4	0.18011
															0.3	0.219552
															0.2	0.262531
																	0.119628
																1	0.11501
																0.99	0.115391
																0.98	0.115774
																0.97	0.11616
																0.96	0.116548
																0.95	0.116939
																0.94	0.117333
																0.93	0.117729
																0.9175	0.118228
																0.91	0.11853
																0.9	0.118934
																0.89	0.119342
																0.8833	0.119616
																0.87125	0.120113
																0.8	0.123136
																0.7	0.127646
																0.6	0.132498
																0.5	0.137734
																0.4	0.143401
																0.3	0.149554
																0.2	0.156259
																		3042.87
																	1	-206.609
																	0.99	61.2856
																	0.98	330.96
																	0.97	602.432
																	0.96	875.719
																	0.95	1150.84
																	0.94	1427.81
																	0.93	1706.66
																	0.9175	2057.87
																	0.91	2270.04
																	0.9	2554.61
																	0.89	2841.13
																	0.8833	3034.2
																	0.87125	3383.68
																	0.8	5510.93
																	0.7	8683.78
																	0.6	12097.9
																	0.5	15781.8
																	0.4	19768.8
																	0.3	24098
																	0.2	28815.4

## Sheet: 4. DILI tox sensitivity
		DILI-related sensitivity analyses
		Relationship between tox FNR versus baseline and portfolio productivity (output from "Pipeline and financial model" tab)
		Inc. DILI sensitivity	Tox FNR vs. Baseline	FNR for preclin->phase 1 tox	Project number correction factor	Portfolio IRR	Portfolio eNPV ($m)	NPV of chip costs ($m)	IRR on chip investment	Portfolio NPV / NPV of base R&D costs	Clinical dev. success rate	Annualized industry value creation ($m)		Comments									Tox FNR vs. Baseline	Portfolio eNPV ($m)	Annualized industry value creation ($m)
				#REF!
		0	1	0.5	1	0.109713	-3.54837	-3.54837	-0.0345054	-0.00188237	0.11501	-206.609		Our base case estimate is that DILI concerns cause 13.4% of tox-related failure in clinical development of small molecule drugs (Redfern et al. 2017). Therefore, perfect preclinical DILI detection would reduce the false negative rate [drugs deemed safe when toxic] of the preclinical to phase 1 tox assessment to 86.6% of its baseline value. With two donors and the optimum decision threshold, liver…									1	-3.54837	-206.609
		0.0745455	0.99	0.495	1.00331	0.110089	1.05254	-3.56011	0.14365	0.00055836	0.115391	61.2856											0.99	1.05254	61.2856
		0.149091	0.98	0.49	1.00664	0.110465	5.684	-3.57194	0.24747	0.00301531	0.115774	330.96											0.98	5.684	330.96
		0.223636	0.97	0.485	1.01	0.110843	10.3463	-3.58384	0.303978	0.00548863	0.11616	602.432											0.97	10.3463	602.432
		0.298182	0.96	0.48	1.01338	0.111222	15.0399	-3.59583	0.337678	0.00797849	0.116548	875.719											0.96	15.0399	875.719
		0.372727	0.95	0.475	1.01678	0.111603	19.7649	-3.60789	0.359902	0.0104851	0.116939	1150.84											0.95	19.7649	1150.84
		0.447273	0.94	0.47	1.0202	0.111984	24.5217	-3.62004	0.375681	0.0130085	0.117333	1427.81											0.94	24.5217	1427.81
		0.521818	0.93	0.465	1.02364	0.112367	29.3106	-3.63226	0.387492	0.015549	0.117729	1706.66											0.93	29.3106	1706.66
		0.615	0.9175	0.45875	1.02798	0.112847	35.3425	-3.64766	0.398673	0.0187489	0.118228	2057.87											0.9175	35.3425	2057.87
		0.670909	0.91	0.455	1.03061	0.113136	38.9863	-3.65697	0.404051	0.0206818	0.11853	2270.04											0.91	38.9863	2270.04
		0.745455	0.9	0.45	1.03412	0.113523	43.8736	-3.66945	0.410096	0.0232745	0.118934	2554.61											0.9	43.8736	2554.61
		0.82	0.89	0.445	1.03766	0.113911	48.7944	-3.68201	0.41515	0.025885	0.119342	2841.13											0.89	48.7944	2841.13
		0.869945	0.8833	0.44165	1.04005	0.114171	52.1103	-3.69048	0.418098	0.027644	0.119616	3034.2											0.8833	52.1103	3034.2		Slope	-27877.1					Slope	-478.769
		0.959773	0.87125	0.435625	1.04437	0.114642	58.1124	-3.7058	0.422698	0.030828	0.120113	3383.68											0.87125	58.1124	3383.68		Intercept	27647.1					Intercept	474.819
					#REF!
				1	#REF!
				0.99	#REF!
				0.98	#REF!
				0.97	#REF!
				0.96	#REF!
				0.95	#REF!
				0.94	#REF!
				0.93	#REF!
				0.9175	#REF!
				0.91	#REF!
				0.9	#REF!
				0.89	#REF!
				0.8833	#REF!
				0.87125	#REF!
						#REF!
					1	#REF!
					0.99	#REF!
					0.98	#REF!
					0.97	#REF!
					0.96	#REF!
					0.95	#REF!
					0.94	#REF!
					0.93	#REF!
					0.9175	#REF!
					0.91	#REF!
					0.9	#REF!
					0.89	#REF!
					0.8833	#REF!
					0.87125	#REF!
							#REF!
						1	#REF!
						0.99	#REF!
						0.98	#REF!
						0.97	#REF!
						0.96	#REF!
						0.95	#REF!
						0.94	#REF!
						0.93	#REF!
						0.9175	#REF!
						0.91	#REF!
						0.9	#REF!
						0.89	#REF!
						0.8833	#REF!
						0.87125	#REF!
								#REF!
							1	#REF!
							0.99	#REF!
							0.98	#REF!
							0.97	#REF!
							0.96	#REF!
							0.95	#REF!
							0.94	#REF!
							0.93	#REF!
							0.9175	#REF!
							0.91	#REF!
							0.9	#REF!
							0.89	#REF!
							0.8833	#REF!
							0.87125	#REF!
									#REF!
								1	#REF!
								0.99	#REF!
								0.98	#REF!
								0.97	#REF!
								0.96	#REF!
								0.95	#REF!
								0.94	#REF!
								0.93	#REF!
								0.9175	#REF!
								0.91	#REF!
								0.9	#REF!
								0.89	#REF!
								0.8833	#REF!
								0.87125	#REF!
										#REF!
									1	#REF!
									0.99	#REF!
									0.98	#REF!
									0.97	#REF!
									0.96	#REF!
									0.95	#REF!
									0.94	#REF!
									0.93	#REF!
									0.9175	#REF!
									0.91	#REF!
									0.9	#REF!
									0.89	#REF!
									0.8833	#REF!
									0.87125	#REF!
											#REF!
										1	#REF!
										0.99	#REF!
										0.98	#REF!
										0.97	#REF!
										0.96	#REF!
										0.95	#REF!
										0.94	#REF!
										0.93	#REF!
										0.9175	#REF!
										0.91	#REF!
										0.9	#REF!
										0.89	#REF!
										0.8833	#REF!
										0.87125	#REF!
												#REF!
											1	#REF!
											0.99	#REF!
											0.98	#REF!
											0.97	#REF!
											0.96	#REF!
											0.95	#REF!
											0.94	#REF!
											0.93	#REF!
											0.9175	#REF!
											0.91	#REF!
											0.9	#REF!
											0.89	#REF!
											0.8833	#REF!
											0.87125	#REF!
																											RSQ	0.999862					RSQ	0.999862
		Sensitivity to confidence interval in Liver-Chip FNR improvement
								Sensitivity
		Model		True Positive	True Negative	False Positive	False Negative	Lower CI	Point estimate	Upper CI	Specificity			Comments
														Taken from Table 5 of the paper. Point estimates and confidence intervals for sensitivity and specificity of different chip-based decision models
			Chip donor 1	17	5	0	5	0.561	0.77	0.898	1
			Chip donor 2	11	3	0	4	0.475	0.73	0.89	1
			Chip both donors	13	3	0	2	0.615	0.87	0.96	1
			Spheroid	9	3	0	10	0.27	0.47	0.685	1
								Implied Tox FNR vs. Baseline																		Annualized industry value creat ($m)
								Lower CI	Point estimate	Upper CI				Comments												Lower CI	Point estimate	Upper CI
			Chip donor 1					0.924744	0.896707	0.879537				Sensitivity point estimates and confidence intervals above were used to derive point estimates and confidence intervals for Tox FNR vs. Baseline. <- Use these figures to look up the associated productivity gains in the table (Cells D6 to D19) and graphs above or alternatively see values calculated in cells to the right ->										Chip donor 1		1867.89	2649.47	3128.14
			Chip donor 2					0.93628	0.902073	0.88061														Chip donor 2		1546.29	2499.89	3098.23
			Chip both donors					0.9175	0.883293	0.87122														Chip both donors		2069.83	3023.43	3360
			Spheroid					Assume used in base case																Spheroid		Assume used in base case
		Sensitivity to the proportion that DILI failure represents of all tox failure
					0.134146			0.1			0.17															0.134146			0.1			0.17
					Base case: DILI as 13.4% of tox failure			Assume DILI is 10% of tox failure			Assume DILI is 17% of tox failure			Comments												Base case: DILI as 13.4% of tox failure			Assume DILI is 10% of tox failure			Assume DILI is 17% of tox failure
														Base case assumes that DILI is 13.4% of tox-related development failure. The figures in the tables to the right, derived from Table 5 in the paper (reproduced above) show how the preclinical tox FNR will deviate from baseline if DILI were 10% of tox failure and if it were 17% of tox failure. <- Use the figures in the tables to the left to look up the associated productivity gains (Cells D6 to D19…
					Implied Tox FNR vs. Baseline			Implied Tox FNR vs. Baseline			Implied Tox FNR vs. Baseline															Annualized industry value creat ($m)			Annualized industry value creat ($m)			Annualized industry value creat ($m)
					Lower CI	Point estimate	Upper CI	Lower CI	Point estimate	Upper CI	Lower CI	Point estimate	Upper CI													Lower CI	Point estimate	Upper CI	Lower CI	Point estimate	Upper CI	Lower CI	Point estimate	Upper CI
			Chip donor 1		0.924744	0.896707	0.879537	0.9439	0.923	0.9102	0.90463	0.8691	0.84734											Chip donor 1		1867.89	2649.47	3128.14	1333.88	1916.51	2273.34	2428.61	3419.08	4025.69
			Chip donor 2		0.93628	0.902073	0.88061	0.9525	0.927	0.911	0.91925	0.8759	0.8487											Chip donor 2		1546.29	2499.89	3098.23	1094.14	1805	2251.03	2021.05	3229.52	3987.78
			Chip both donors		0.9175	0.883293	0.87122	0.9385	0.913	0.904	0.89545	0.8521	0.8368											Chip both donors		2069.83	3023.43	3360	1484.42	2195.28	2446.17	2684.52	3893	4319.51
			Spheroid		Assume used in base case			Assume used in base case			Assume used in base case													Spheroid		Assume used in base case			Assume used in base case			Assume used in base case
		Sensitivity to tox failure as a % of failure. Tox failures down from 30% of all failures to 20% of all failures
			Tox FNR vs. Baseline	FNR for preclin->phase 1 tox	Project number correction factor	Portfolio IRR	Portfolio eNPV ($m)	NPV of chip costs ($m)	IRR on chip invest-ment	Portfolio NPV / NPV of base dev. costs	Clinical dev. success rate	Annualized industry value creation ($m)	Vs. standard assumpts.	Comments
			1	0.5	1	0.109728	-3.36727	-3.36727	NaN	-0.0017863	0.11501	-196.065	-0.0510357	The yellow shaded cells were calculated by adjusting the precentage of phase attrition due to tox downwards and the percentage due to efficacy upwards and re-solving for the mix of compounds entering phase 1. In broad terms, the one third reduction in attrition to to tox reduces the value of improvements in the tox FNR versus baseline by one third.
			0.99	0.495	1.00237	0.109999	-0.046045	-3.37527	0.108556	-2.44264e-05	0.115283	-2.68104	-1.04375
			0.98	0.49	1.00476	0.110271	3.29099	-3.3833	0.181387	0.00174584	0.115558	191.623	-0.421008
			0.97	0.485	1.00716	0.110543	6.64395	-3.39137	0.223187	0.00352455	0.115833	386.855	-0.357845
			0.96	0.48	1.00957	0.110816	10.013	-3.39948	0.252052	0.00531177	0.11611	583.02	-0.334239
			0.95	0.475	1.01199	0.11109	13.3981	-3.40763	0.273798	0.00710756	0.116389	780.126	-0.322125
			0.94	0.47	1.01442	0.111364	16.7995	-3.41582	0.29105	0.00891198	0.116668	978.179	-0.314912
			0.93	0.465	1.01686	0.111639	20.2173	-3.42405	0.305216	0.0107251	0.116949	1177.19	-0.310239
			0.92	0.46	1.01932	0.111915	23.6517	-3.43232	0.317141	0.012547	0.117232	1377.15	-0.330788
			0.91	0.455	1.02179	0.112191	27.1026	-3.44063	0.327369	0.0143777	0.117516	1578.09	-0.304817
			0.9	0.45	1.02426	0.112468	30.5703	-3.44898	0.336272	0.0162172	0.117801	1780	-0.303219
			0.89	0.445	1.02676	0.112746	34.0548	-3.45737	0.344115	0.0180658	0.118087	1982.9	-0.302075
			0.88	0.44	1.02926	0.113024	37.5564	-3.4658	0.351091	0.0199233	0.118375	2186.78	-0.27929
			0.87	0.435	1.03177	0.113303	41.0751	-3.47427	0.357349	0.0217899	0.118664	2391.66	-0.293179
		Sensitivity to overall attrition rates in clinical development. Clinical attrition increased from 88.5% to 92%
			Tox FNR vs. Baseline	FNR for preclin->phase 1 tox	Project number correction factor	Portfolio IRR	Portfolio eNPV ($m)	NPV of chip costs ($m)	IRR on chip invest-ment	Portfolio NPV / NPV of base dev. costs	Clinical dev. success rate	Annualized industry value creation ($m)	Vs. standard assumpts.	Comments
			1	0.5	1	0.11	-5.1	-5.1	0.11	-0.0027	0.08	-297	0.437497	The yellow shaded cells were calculated by increasing the rate of clinical attrition from 88.5% to 92% while keeping the mix of attrition (tox / safety, efficacy, and other) constant. Under this change, one needs to increase the flow of projects into phase 1 to expect the portfolio to yeild a single approval. Because the average quality of projects entering phase 1 declines, the same proportional…
			0.99	0.495	1.003	0.11	-1	-5.1	0.11	-0.0005	0.08	-58	-1.94639
			0.98	0.49	1.005	0.11	3.1	-5.1	0.11	0.0017	0.081	181	-0.453106
			0.97	0.485	1.008	0.111	7.3	-5.1	0.11	0.0038	0.081	422	-0.299506
			0.96	0.48	1.01	0.111	11.4	-5.1	0.12	0.0061	0.081	665	-0.240624
			0.95	0.475	1.013	0.111	15.6	-5.1	0.12	0.0083	0.081	908	-0.211011
			0.94	0.47	1.016	0.111	19.8	-5.1	0.12	0.0105	0.081	1153	-0.192472
			0.93	0.465	1.019	0.112	24	-5.2	0.13	0.0128	0.082	1400	-0.179684
			0.92	0.46	1.021	0.112	28.3	-5.2	0.13	0.015	0.082	1647	-0.19966
			0.91	0.455	1.024	0.112	32.6	-5.2	0.13	0.0173	0.082	1896	-0.164771
			0.9	0.45	1.027	0.113	36.9	-5.2	0.13	0.0196	0.082	2146	-0.15995
			0.89	0.445	1.029	0.113	41.2	-5.2	0.13	0.0218	0.082	2398	-0.15597
			0.88	0.44	1.032	0.113	45.5	-5.2	0.14	0.0241	0.083	2650	-0.126624
			0.87	0.435	1.035	0.114	49.9	-5.2	0.14	0.0265	0.083	2905	-0.141468
		Sensivity to reduction in true positive rate of efficacy determination
			Tox FNR vs. Baseline	FNR for preclin->phase 1 tox	Project number correction factor	Portfolio IRR	Portfolio eNPV ($m)	NPV of chip costs ($m)	IRR on chip invest-ment	Portfolio NPV / NPV of base dev. costs	Clinical dev. success rate	Annualized industry value creation ($m)	Vs. standard assumpts.	Comments
			1	0.5	1	0.10968	-4.16262	-4.16371	NaN	-0.0020987	0.0965017	-230.353	0.114922	Our base case assumes that drug R&D has a very high true positive rate (TPR) for efficacy determination during clinical development. In other words, it does not reject as ineffective drugs that would, with perfect knowledge, appear effective. The yellow shaded cells are derived from an analysis that replicates the base case but that assumes that the TPR for efficacy determination is only 85% in p…
			0.99	0.495	1.00331	0.110057	0.700479	-4.17749	0.12624	0.000353166	0.0968211	38.7635	-0.367494
			0.98	0.49	1.00664	0.110436	5.59588	-4.19137	0.198324	0.00282132	0.0971427	309.668	-0.0643347
			0.97	0.485	1.01	0.110815	10.5239	-4.20533	0.239192	0.00530592	0.0974665	582.378	-0.0332886
			0.96	0.48	1.01338	0.111196	15.4849	-4.2194	0.267128	0.00780714	0.0977924	856.912	-0.0214768
			0.95	0.475	1.01678	0.111578	20.4792	-4.23355	0.287989	0.0103251	0.0981205	1133.29	-0.0152523
			0.94	0.47	1.0202	0.111962	25.5071	-4.24781	0.304407	0.0128601	0.0984508	1411.52	-0.0114088
			0.93	0.465	1.02364	0.112346	30.569	-4.26215	0.317792	0.0154122	0.0987834	1691.64	-0.00879959
			0.92	0.46	1.02711	0.112732	35.6651	-4.2766	0.328985	0.0179816	0.0991181	1973.66	-0.0409251
			0.91	0.455	1.03061	0.113119	40.796	-4.29114	0.338527	0.0205684	0.0994552	2257.59	-0.00548377
			0.9	0.45	1.03412	0.113508	45.9618	-4.30578	0.346786	0.0231729	0.0997946	2543.46	-0.00436482
			0.89	0.445	1.03766	0.113897	51.1631	-4.32053	0.354023	0.0257953	0.100136	2831.29	-0.00346467
			0.88	0.44	1.04123	0.114288	56.4001	-4.33537	0.360428	0.0284356	0.10048	3121.1	0.0286379
			0.87	0.435	1.04482	0.114681	61.6731	-4.35032	0.366147	0.0310942	0.100827	3412.9	0.00863456

## Sheet: 5. NPV to annualized value
	Mapping from project lifecycle eNPV estimates to run-rate financial value
	The table below shows the general principle of mapping from a project lifecycle view of value to an annualized view of value. For a technical discussion see Scannell, Hinds, and Evans (2015). Each row represents the cashflow associated with a portfolio of projects (see Tab 3.), initiated in a given year. For each portfolio, there is a series of R&D investments followed by the launch drug(s) whose…
		Years
		1	2	3	4	5	6	7	8	9	10	11	12	13	14	15	16	17	18	19	20	21	22	23	24	25	26	27	28	29	30	31	32	33	34	35	36	37	38	39	40	41		IRR
	Project cashflows
	A	-1	-2	-3	-4	-5	-6	-7	-6	-2	2	4	6	8	10	12	14	16	16	8	4																							0.108235
	B		-1	-2	-3	-4	-5	-6	-7	-6	-2	2	4	6	8	10	12	14	16	16	8	4																						0.108235
	C			-1	-2	-3	-4	-5	-6	-7	-6	-2	2	4	6	8	10	12	14	16	16	8	4																					0.108235
	D				-1	-2	-3	-4	-5	-6	-7	-6	-2	2	4	6	8	10	12	14	16	16	8	4																				0.108235
	E					-1	-2	-3	-4	-5	-6	-7	-6	-2	2	4	6	8	10	12	14	16	16	8	4																			0.108235
	F						-1	-2	-3	-4	-5	-6	-7	-6	-2	2	4	6	8	10	12	14	16	16	8	4																		0.108235
	G							-1	-2	-3	-4	-5	-6	-7	-6	-2	2	4	6	8	10	12	14	16	16	8	4																	0.108235
	H								-1	-2	-3	-4	-5	-6	-7	-6	-2	2	4	6	8	10	12	14	16	16	8	4																0.108235
	I									-1	-2	-3	-4	-5	-6	-7	-6	-2	2	4	6	8	10	12	14	16	16	8	4															0.108235
	J										-1	-2	-3	-4	-5	-6	-7	-6	-2	2	4	6	8	10	12	14	16	16	8	4														0.108235
	K											-1	-2	-3	-4	-5	-6	-7	-6	-2	2	4	6	8	10	12	14	16	16	8	4													0.108235
	L												-1	-2	-3	-4	-5	-6	-7	-6	-2	2	4	6	8	10	12	14	16	16	8	4												0.108235
	M													-1	-2	-3	-4	-5	-6	-7	-6	-2	2	4	6	8	10	12	14	16	16	8	4											0.108235
	N														-1	-2	-3	-4	-5	-6	-7	-6	-2	2	4	6	8	10	12	14	16	16	8	4										0.108235
	O															-1	-2	-3	-4	-5	-6	-7	-6	-2	2	4	6	8	10	12	14	16	16	8	4									0.108235
	P																-1	-2	-3	-4	-5	-6	-7	-6	-2	2	4	6	8	10	12	14	16	16	8	4								0.108235
	Q																	-1	-2	-3	-4	-5	-6	-7	-6	-2	2	4	6	8	10	12	14	16	16	8	4							0.108235
	R																		-1	-2	-3	-4	-5	-6	-7	-6	-2	2	4	6	8	10	12	14	16	16	8	4						0.108235
	S																			-1	-2	-3	-4	-5	-6	-7	-6	-2	2	4	6	8	10	12	14	16	16	8	4					0.108235
	T																				-1	-2	-3	-4	-5	-6	-7	-6	-2	2	4	6	8	10	12	14	16	16	8	4				0.108235
	U																					-1	-2	-3	-4	-5	-6	-7	-6	-2	2	4	6	8	10	12	14	16	16	8	4			0.108235
	V																						-1	-2	-3	-4	-5	-6	-7	-6	-2	2	4	6	8	10	12	14	16	16	8	4		0.108235
	Sum of annual R&D expenses	-1	-3	-6	-10	-15	-21	-28	-34	-36	-36	-36	-36	-36	-36	-36	-36	-36	-36	-36	-36	-36	-36	-35	-33	-30	-26	-21	-15	-8	-2	0	0	0
	Sum of net pretax value of non-R&D cashflows										2	6	12	20	30	42	56	72	88	96	100	100	100	100	100	100	100	100	100	100	100	100	98	94	88	80	70	58	44	28	12	4
	Net cashflows	-1	-3	-6	-10	-15	-21	-28	-34	-36	-34	-30	-24	-16	-6	6	20	36	52	60	64	64	64	65	67	70	74	79	85	92	98	100	98	94	88	80	70	58	44	28	12	4		0.108235

## Sheet: 6. References
References
	Cook, David, Dearg Brown, Robert Alexander, Ruth March, Paul Morgan, Gemma Satterthwaite, and Menelas N. Pangalos. ‘Lessons Learned from the Fate of AstraZeneca’s Drug Pipeline: A Five-Dimensional Framework’. Nature Reviews Drug Discovery 13, no. 6 (June 2014): 419–31. https://doi.org/10.1038/nrd4309.
	Harrison, Richard K. ‘Phase II and Phase III Failures: 2013–2015’. Nature Reviews Drug Discovery 15, no. 12 (December 2016): 817–18. https://doi.org/10.1038/nrd.2016.184.
	Kola, Ismail, and John Landis. ‘Can the Pharmaceutical Industry Reduce Attrition Rates?’ Nature Reviews Drug Discovery 3, no. 8 (August 2004): 711–16. https://doi.org/10.1038/nrd1470.
	Morgan, Paul, Dean G. Brown, Simon Lennard, Mark J. Anderton, J. Carl Barrett, Ulf Eriksson, Mark Fidock, et al. ‘Impact of a Five-Dimensional Framework on R&D Productivity at AstraZeneca’. Nature Reviews Drug Discovery 17, no. 3 (March 2018): 167–81. https://doi.org/10.1038/nrd.2017.244.
	Scannell, J. W., S. Hinds, and R. Evans. ‘Financial Returns on R&D: Looking Back at History, Looking Forward to Adaptive Licensing’. Reviews on Recent Clinical Trials 10, no. 1 (1 March 2015): 28–43.
	Valentin, J. P., and W. S. Redfern. ‘Prevalence, Frequency and Impact of Safety Related Issues throughout the Pharmaceutical Life Cycle’. The Toxicologist 156 (2017).
	Wu, Shuang S., Kathy Fernando, Charlotte Allerton, Kathrin U. Jansen, Michael S. Vincent, and Mikael Dolsten. ‘Reviving an R&D Pipeline: A Step Change in the Phase II Success Rate’. Drug Discovery Today 26, no. 2 (1 February 2021): 308–14. https://doi.org/10.1016/j.drudis.2020.10.019.

## Sheet: 7. Supplementary Method details
			Late Pre-Clin	Enter P1	Enter P2	Enter P3	Drug Launch		Comments
		Number of candidates	19.8159	8.6949	4.60829	1.6129	1		Clinical attrition similar to Paul et al. (2010)
		Of which:
		Safe & effective	1.66858	1.66858	1.39619	1.15935	1		Candidate mix back-calculated from causes of failure
		Toxic & ineffective	8.18933	2.04733	0.521973	0.0218578	-1.2954e-16
		Safe & ineffective	8.31449	4.15725	2.3845	0.361613	-4.33978e-08
		Toxic & effective	1.64347	0.821733	0.305631	0.0700777	2.98495e-09
		Attrition entering phase		0.561216	0.47	0.65	0.38		Clinical attrition similar to Paul et al. (2010)
		Causes of attrition when entering phase
		Tox / safety failures		0.350035	0.39	0.2	0.15		Based on Morgan et al. (2018) and Harrison (2016) and also considering Wu et al. (2020), Cook et al. (2014) and Kola and Landis (2004)
		Efficacy failures		0.649965	0.39	0.69	0.59
		Other failures		0	0.22	0.11	0.26
		Decision quality parameters when entering phase
		Tox / safety decisions
		TNR (safe drugs deemed safe)		1	1	1	1		Clinical decision quality parameters back-calculated from causes of failure. Main sensitivity analyses vary FNR (bold, outlined) versus the base case.
		FNR (toxic drugs deemed safe)		0.5	0.444497	0.276129	4.93825e-08
		Efficacy decisions
		TPR (effective drugs deemed effective)		1	1	1	1
		FPR (ineffective drugs deemed effective)		0.5	0.685477	0.182632	-1.39136e-07
		Costs, revenues, and timings
		Year of costs	0	1	3	5	9
		Time cost of money @ 11% cost of capital	2.5581	2.30459	1.87044	1.51809	1		Discounted to launch in year 9
		Per project undiscounted cashflows	NA	-15	-40	-150	1885.05		Discovery and preclinical costs not allocated on per-project basis, but treated as a fixed -$329m charge in year zero. Also, regulatory costs (not shown) were treated as a -$25m charge in year 7.
		Portfolio undiscounted cashflows	-329	-130.423	-187.705	-249.973	1960.75
		Portfolio discounted cashflows	-841.614	-300.572	-351.092	-379.48	1960.75
												Conventional attrition view
		Attrition model
			Late Pre-Clin	Enter P1	Enter P2	Enter P3	Drug Launch
		Unspecified quality	19.8159	8.6949	4.60829	1.6129	1
		Decision-based model
			Late Pre-Clin	Enter P1	Enter P2	Enter P3	Drug Launch
		Safe & effective	1.66858	1.66858	1.39619	1.15935	1
		Toxic & ineffective	8.18933	2.04733	0.521973	0.0218578	-1.2954e-16
		Safe & ineffective	8.31449	4.15725	2.3845	0.361613	-4.33978e-08
		Toxic & effective	1.64347	0.821733	0.305631	0.0700777	2.98495e-09
												Decision-based view

## Sheet: 8. Supplementary Results figure
			Incremental DILI sensitivity	Tox FNR vs. Baseline	FNR for preclin->phase 1 tox	Project number correction factor	Clinical dev. success rate	Portfolio IRR	Portfolio eNPV ($m)	NPV of chip costs ($m)	IRR on chip investment	Portfolio NPV / NPV of base R&D costs	Steady state uplift in pre-tax profit (%)	Annualized industry-wide pre-tax profit uplift ($m)
			0	1	0.5	1	0.11501	0.109713	-3.54837	-3.54837	-0.0345054	-0.00188237	-0.00119217	-206.609
			0.0745455	0.99	0.495	1.00331	0.115391	0.110089	1.05254	-3.56011	0.14365	0.00055836	0.000353628	61.2856
			0.149091	0.98	0.49	1.00664	0.115774	0.110465	5.684	-3.57194	0.24747	0.00301531	0.00190969	330.96
			0.223636	0.97	0.485	1.01	0.11616	0.110843	10.3463	-3.58384	0.303978	0.00548863	0.00347613	602.432
			0.298182	0.96	0.48	1.01338	0.116548	0.111222	15.0399	-3.59583	0.337678	0.00797849	0.00505304	875.719
			0.372727	0.95	0.475	1.01678	0.116939	0.111603	19.7649	-3.60789	0.359902	0.0104851	0.00664054	1150.84
			0.447273	0.94	0.47	1.0202	0.117333	0.111984	24.5217	-3.62004	0.375681	0.0130085	0.00823872	1427.81
			0.521818	0.93	0.465	1.02364	0.117729	0.112367	29.3106	-3.63226	0.387492	0.015549	0.0098477	1706.66
			0.615	0.9175	0.45875	1.02798	0.118228	0.112847	35.3425	-3.64766	0.398673	0.0187489	0.0118743	2057.87					<- 2 donor lower CI
			0.670909	0.91	0.455	1.03061	0.11853	0.113136	38.9863	-3.65697	0.404051	0.0206818	0.0130985	2270.04
			0.745455	0.9	0.45	1.03412	0.118934	0.113523	43.8736	-3.66945	0.410096	0.0232745	0.0147405	2554.61
			0.82	0.89	0.445	1.03766	0.119342	0.113911	48.7944	-3.68201	0.41515	0.025885	0.0163938	2841.13
			0.869945	0.8833	0.44165	1.04005	0.119616	0.114171	52.1103	-3.69048	0.418098	0.027644	0.0175078	3034.2					<- 2 donor central estimate
			0.959773	0.87125	0.435625	1.04437	0.120113	0.114642	58.1124	-3.7058	0.422698	0.030828	0.0195244	3383.68					<- 2 donor upper CI
				Assumed steady state margin structure
				R&D			0.19
				Pre-tax profit			0.3

## Sheet: 9. Discussion broad potential
			Tox FNR vs. Baseline	FNR for preclin->phase 1 tox	Project number correction factor	Clinical dev. success rate	Portfolio IRR	Portfolio eNPV ($m)	NPV of chip costs ($m)	IRR on chip investment	Portfolio NPV / NPV of base R&D costs	Steady state uplift in pre-tax profit (%)	Annualized industry-wide pre-tax profit uplift ($m)										Partitioning safety / tox failure by organ system
			1	0.5	1	0.11501	0.109713	-3.54837	-3.54837	-0.0345054	-0.00188237	-0.00119217	-206.609			DILI addressable							Organ system		% of total	Cumulative
			0.95	0.475	1.01678	0.116939	0.111603	19.7649	-3.60789	0.359902	0.0104851	0.00664054	1150.84										DILI / Hepatotoxicity		0.134146	0.134146		Based on collation, review and anaysis by Valentin & Redfern (2017)
			0.9	0.45	1.03412	0.118934	0.113523	43.8736	-3.66945	0.410096	0.0232745	0.0147405	2554.61										Cardiovascular		0.204268	0.338415
			0.87125	0.435625	1.04437	0.120113	0.114642	58.1124	-3.7058	0.422698	0.030828	0.0195244	3383.68										Nervous system		0.234756	0.573171
			0.8	0.4	1.07066	0.123136	0.117461	94.6463	-3.79908	0.439299	0.0502089	0.031799	5510.93			Addressable with broader gains in preclinical tox / safety assessment							Gastrointestinal		0.0762195	0.64939
			0.7	0.35	1.10987	0.127646	0.121536	149.138	-3.93821	0.449939	0.0791161	0.0501069	8683.78										Immuno, photosensitivity, dermatology		0.150915	0.800305
			0.6	0.3	1.15206	0.132498	0.125758	207.772	-4.08792	0.455473	0.110221	0.0698067	12097.9										Musculoskeletal		0.0304878	0.830793
			0.5	0.25	1.19758	0.137734	0.130137	271.041	-4.24947	0.45887	0.143784	0.0910635	15781.8										Respiratory		0.027439	0.858232
			0.4	0.2	1.24686	0.143401	0.134686	339.516	-4.4243	0.461169	0.18011	0.114069	19768.8										Carcinogenicity		0	0.858232
			0.3	0.15	1.30036	0.149554	0.139417	413.866	-4.61414	0.462828	0.219552	0.13905	24098										Haem / bone marrow		0.0182927	0.876524
			0.2	0.1	1.35865	0.156259	0.144347	494.884	-4.821	0.464082	0.262531	0.16627	28815.4										Renal		0.054878	0.931402
				0	0																		Reprotox		0.00914634	0.940549
																							Genetic tox		0	0.940549
																							Other		0.0594512	1
																							Total		1
											Assumed steady state margin structure
											R&D		0.19
											Pre-tax profit		0.3
			Tox FNR vs. Baseline			Annualized industry-wide pre-tax profit uplift ($m)
			1			-206.609
			0.95			1150.84
			0.9			2554.61
			0.87125			3383.68
			0.8			5510.93
			0.7			8683.78
			0.6			12097.9
			0.5			15781.8
			0.4			19768.8
			0.3			24098
			0.2			28815.4
