# Supplementary material for: Performance assessment and economic analysis of a human Liver-Chip for predictive toxicology
Source: Commun Med (Lond). 2022 Dec 6;2:154. doi: 10.1038/s43856-022-00209-1 (PMC9727064; doi:10.1038/s43856-022-00209-1)
Supplement: Supplementary file 3 — Supplementary Data 3 [file 43856_2022_209_MOESM3_ESM.xlsx]

## Sheet: Donor 1
	Albumin Levels (µg/106 hepatocytes/day)
Donor	Day 1	Day 3	Day 7
Donor 1	39.1	33.3	7.4
Donor 1	30	29	14.7
Donor 1	53.5	37.3	11.5
Donor 1	44	21	12
Donor 1	36.6	22.5	6.1
Donor 1	49.1	17.8	11.2
Donor 1	47.6	29.4	11.7
Donor 1	46.3	36.9	11.4
Donor 1	34.2	43.8	12.8
Donor 1	35	34.9	12.7
Donor 1	37.9	29	11.3
Donor 1	32.1	26.6	10.9
Donor 1	31.7	37.4	1.8
Donor 1	32.2	40.8	3.2
Donor 1	45.8	29.1	14.9
Donor 1	47.3	34.5	3.44633
Donor 1	43.1	6.4	13.6146
Donor 1	41.3	52	15.5515
Donor 1	69.3	31.6	31.1754
Donor 1	53.7	37.7	21.8064
Donor 1	38.7	31.6	27.545
Donor 1	33.7	56.9	18.9957
Donor 1	39.2	35.3447	8.4052
Donor 1	99.1	37.509	13.1913
Donor 1	34.3545	38.7458	18.6612
Donor 1	38.4535	52.492	11.7384
Donor 1	39.6532	41.761	10.6526
Donor 1	50.9504	49.6064	6.37569
Donor 1	33.1457	36.2603	4.13294
Donor 1	23.8777	25.7598	#N/A
Donor 1	37.6832	37.9213	#N/A
Donor 1	21.6573	20.8233	#N/A
Donor 1	27.2563	22.929	#N/A
Donor 1	48.7509	23.7713	#N/A
Donor 1	35.8549	22.2271	#N/A
Donor 1	56.7431	24.6136	#N/A
Donor 1	60.6786	4.25842	#N/A
Donor 1	41.6067	7.89332	#N/A
Donor 1	45.6936	22.669	#N/A
Donor 1	50.0831	17.8806	#N/A
Donor 1	94.2123	#N/A	#N/A
Donor 1	26.3441	#N/A	#N/A
Donor 1	61.9581	#N/A	#N/A
Donor 1	31.2158	#N/A	#N/A
Donor 1	42.6392	#N/A	#N/A
Donor 1	84.8048	#N/A	#N/A

## Sheet: Donor 2
	Albumin Levels (µg/106 hepatocytes/day)
Donor	Day 1	Day 3	Day 7
Donor 2	74.0877	55.6541	25.833
Donor 2	101.453	80.9557	31.8203
Donor 2	102.152	74.457	23.0532
Donor 2	66.7438	52.6214	30.1096
Donor 2	99.0048	77.3164	23.9086
Donor 2	66.2192	48.5489	24.657
Donor 2	37.9799	38.5842	22.7325
Donor 2	43.8376	43.6965	22.091
Donor 2	47.5095	47.6824	16.9591
Donor 2	59.7495	40.8371	11.0788
Donor 2	56.9518	44.4764	9.47503
Donor 2	57.3889	42.3968	18.7327
Donor 2	54.3289	39.4507	30.4173
Donor 2	55.3781	40.4905	24.0645
Donor 2	63.7712	46.0361	24.972
Donor 2	58.3506	46.0361	19.6402
Donor 2	77.1477	49.5887	17.9386
Donor 2	50.8318	41.4437	22.2494
Donor 2	55.4655	48.8955	18.9596
Donor 2	46.4604	16.8353	24.5183
Donor 2	54.0667	43.2633	31.5517
Donor 2	47.7718	42.0502	13.7412
Donor 2	73.4757	48.2023	1.03562
Donor 2	59.6621	85.9437	10.5648
Donor 2	105.47	44.5893	6.8212
Donor 2	49.9977	53.0515	28.8337
Donor 2	41.4158	44.1478	15.6192
Donor 2	52.2979	71.3004	17.5292
Donor 2	47.6089	37.4516	17.0261
Donor 2	52.2979	37.378	28.0957
Donor 2	30.1798	38.5553	15.4327
Donor 2	35.8421	65.6334	16.2713
Donor 2	31.9493	53.3086	11.0719
Donor 2	55.9006	30.6499	29.9219
Donor 2	30.2035	32.896	29.2287
Donor 2	73.3932	47.6359	14.9477
Donor 2	64.3113	32.0537	15.7103
Donor 2	99.756	27.4212	11.7587
Donor 2	75.2294	30.2288	#N/A
Donor 2	69.8537	36.6238	#N/A
Donor 2	75.0614	49.2105	#N/A
Donor 2	86.1488	29.7832	#N/A
Donor 2	117.563	27.047	#N/A
Donor 2	64.8139	19.9328	#N/A
Donor 2	54.5665	#N/A	#N/A
Donor 2	44.6551	#N/A	#N/A

## Sheet: Donor 3
	Albumin Levels (µg/106 hepatocytes/day)
Donor	Day 1	Day 3	Day 7
Donor 3	23.3794	24.2912	7.52322
Donor 3	27.6752	30.1526	6.16703
Donor 3	25.4749	26.5241	11.0986
Donor 3	34.0666	31.1295	8.75611
Donor 3	34.2762	30.5713	12.2082
Donor 3	36.3717	32.8042	10.2356
Donor 3	30.8185	26.8032	14.3041
Donor 3	19.2931	27.2219	11.9616
Donor 3	28.4087	26.245	9.43947
Donor 3	27.78	24.1516	14.9505
Donor 3	27.8848	28.1988	16.7041
Donor 3	25.2654	24.8494	10.9425
Donor 3	28.6034	33.425	11.4435
Donor 3	36.2216	36.8444	12.696
Donor 3	31.446	34.3825	7.52322
Donor 3	31.1049	34.2457	6.16703
Donor 3	33.1516	28.7747	11.0986
Donor 3	32.4694	35.3399	8.75611
Donor 3	23.3794	24.2912	12.2082
Donor 3	27.6752	30.1526	10.2356
Donor 3	25.4749	26.5241	14.3041
Donor 3	34.0666	31.1295	11.9616
Donor 3	34.2762	30.5713	9.43947
Donor 3	36.3717	32.8042	14.9505
Donor 3	30.8185	26.8032	16.7041
Donor 3	19.2931	27.2219	10.9425
Donor 3	28.4087	26.245	11.4435
Donor 3	27.78	24.1516	12.696
Donor 3	27.8848	28.1988	17.3759
Donor 3	25.2654	24.8494	18.8641
Donor 3	28.6034	33.425	#N/A
Donor 3	36.2216	36.8444	#N/A
Donor 3	31.446	34.3825	#N/A
Donor 3	31.1049	34.2457	#N/A
Donor 3	33.1516	28.7747	#N/A
Donor 3	32.4694	35.3399	#N/A
Donor 3	35.5323	19.1618	#N/A
Donor 3	30.4723	27.0494	#N/A
Donor 3	29.2817	#N/A	#N/A
