# Supplementary material for: Performance assessment and economic analysis of a human Liver-Chip for predictive toxicology
Source: Commun Med (Lond). 2022 Dec 6;2:154. doi: 10.1038/s43856-022-00209-1 (PMC9727064; doi:10.1038/s43856-022-00209-1)
Supplement: Supplementary file 4 — Supplementary Data 4 [file 43856_2022_209_MOESM4_ESM.xlsx]

## Sheet: Donor 1
	Urea Levels (µg/106 hepatocytes/day)
Donor	Day 1	Day 3	Day 7
Donor 1	415.26	219.588	316.133
Donor 1	410.344	205.708	314.94
Donor 1	327.906	193.931	330.06
Donor 1	376.688	197.296	326.081
Donor 1	446.269	183.836	327.275
Donor 1	450.428	171.881	310.961
Donor 1	505.261	242.054	278.816
Donor 1	398.621	200.966	#N/A
Donor 1	467.823	#N/A	#N/A
Donor 1	416.772	#N/A	#N/A
Donor 1	478.412	#N/A	#N/A
Donor 1	511.311	#N/A	#N/A

## Sheet: Donor 2
	Urea Levels (µg/106 hepatocytes/day)
Donor	Day 1	Day 3	Day 7
Donor 2	233.086	178.295	162.26
Donor 2	365.018	204.918	194.027
Donor 2	286.284	202.195	188.883
Donor 2	192.047	146.83	164.075
Donor 2	261.965	183.74	182.228
Donor 2	261.357	138.662	149.251
Donor 2	247.981	135.334	131.401
Donor 2	230.35	166.798	132.611
Donor 2	272.3	150.461	108.71
Donor 2	220.318	128.98	136.544
Donor 2	189.007	152.881	128.98
Donor 2	172.895	123.535	132.006

## Sheet: Donor 3
	Urea Levels (µg/106 hepatocytes/day)
Donor	Day 1	Day 3	Day 7
Donor 3	151.384	150.905	227.64
Donor 3	167.816	152.059	187.174
Donor 3	129.276	110.502	210.415
Donor 3	174.09	157.543	221.898
Donor 3	152.878	156.677	229.828
Donor 3	166.023	158.408	108.977
Donor 3	149.592	145.71	167.488
Donor 3	128.978	149.174	154.364
Donor 3	138.239	138.207	228.461
Donor 3	120.314	124.932	225.179
Donor 3	153.177	134.167	180.886
Donor 3	160.048	126.375	160.926
Donor 3	174.09	173.992	170.222
Donor 3	157.061	153.502	158.739
Donor 3	146.305	145.999	#N/A
Donor 3	178.272	156.1	#N/A
Donor 3	158.853	139.65	#N/A
Donor 3	126.886	133.301	#N/A
