# Supplementary material for: Performance assessment and economic analysis of a human Liver-Chip for predictive toxicology
Source: Commun Med (Lond). 2022 Dec 6;2:154. doi: 10.1038/s43856-022-00209-1 (PMC9727064; doi:10.1038/s43856-022-00209-1)
Supplement: Supplementary file 5 — Supplementary Data 5 [file 43856_2022_209_MOESM5_ESM.xlsx]

## Sheet: Sheet1
Statistical significance/Albumin and Urea/ Same donor across different days
ttest (paired)	Day	Albumin p_value	Urea p_value
Donor 1	1 vs 3	0.000288414	5.60557e-06
	3 vs 7	2.15247e-10	0.000212362
	1 vs 7	7.60333e-13	0.00849374
Donor 2	1 vs 3	1.88041e-05	8.83782e-06
	3 vs 7	2.25385e-12	0.139393
	1 vs 7	1.59965e-13	1.28654e-05
Donor 3	1 vs 3	0.570653	0.0366328
	3 vs 7	2.83288e-16	0.0030784
	1 vs 7	4.43291e-16	0.0100679
Statistical significance/Albumin and Urea/ Same day - different donors
t_test (unpaired)	Donors	Albumin p_value	Urea p_value
Day 1	1 vs 2	1.69378e-05	1.17901e-08
	2 vs 3	5.89774e-14	5.2117e-05
	1 vs 3	3.28438e-07	3.12369e-10
Day 3	1 vs 2	4.61156e-06	0.0012253
	2 vs 3	1.19035e-08	0.116348
	1 vs 3	0.421427	4.41077e-05
Day 7	1 vs 2	4.96905e-05	1.43926e-11
	2 vs 3	1.61907e-07	0.00722191
	1 vs 3	0.661572	1.79573e-09
