# Supplementary material for: Performance assessment and economic analysis of a human Liver-Chip for predictive toxicology
Source: Commun Med (Lond). 2022 Dec 6;2:154. doi: 10.1038/s43856-022-00209-1 (PMC9727064; doi:10.1038/s43856-022-00209-1)
Supplement: Supplementary file 6 — Supplementary Data 6 [file 43856_2022_209_MOESM6_ESM.xlsx]

## Sheet: Sheet 1
Day3 vs Day7 --- paired t-test
Genes	Donor 2 p-value	Donor 3 p-value
CYP3A4	0.424065	0.572081
CYP2B6	0.0436309	0.205851
CYP2C9	0.0112127	0.668583
CYP2C19	0.0426685	0.92974
CYP1A2	0.604488	0.0868131
CYP2D6	0.00701082	0.0675332
CYP2C8	0.00108823	0.0340868
CYP2E1	0.0131447	0.91436
UGT1A1	0.0211977	0.087937
GSTA1	0.270536	0.100484
OATP1B1	0.0259771	0.361117
OATP1B3	0.273797	0.319656
OCT1	0.465748	0.21869
MRP2	0.0138114	0.554072
BCRP	0.249511	0.651877
MDR1	0.475643	0.0357832
BSEP	0.168322	0.668769
