# Supplementary material for: Performance assessment and economic analysis of a human Liver-Chip for predictive toxicology
Source: Commun Med (Lond). 2022 Dec 6;2:154. doi: 10.1038/s43856-022-00209-1 (PMC9727064; doi:10.1038/s43856-022-00209-1)
Supplement: Supplementary file 7 — Supplementary Data 7 [file 43856_2022_209_MOESM7_ESM.xlsx]

## Sheet: Sheet 1
Donor 2
GeneName	Geneid	Day0_Chip_S1	Day0_Chip_S2	Day0_Chip_S3	Day0_Chip_S4	Day3_Chip_S1	Day3_Chip_S2	Day3_Chip_S3	Day7_Chip_S1	Day7_Chip_S2	Day7_Chip_S3
CYP3A4	ENSG00000160868	11.6988	10.4613	12.1941	14.4933	6168.99	5839	5170.87	5982.83	5256.9	5296.2
CYP2B6	ENSG00000197408	105.415	103.324	148.641	185.288	665.751	561.46	608.097	297.485	370.351	239.714
CYP2C9	ENSG00000138109	424.805	426.253	537.097	672.898	1837.3	1749.96	1857.19	1184.77	946.935	1162.28
CYP2C19	ENSG00000165841	6.76161	7.52561	8.18215	10.3359	25.9258	26.1189	29.2616	14.0688	13.8366	9.45023
CYP1A2	ENSG00000140505	8.88683	7.18771	12.0469	10.9574	1043.92	1224.66	756.774	1212.47	530.66	836.826
CYP2D6	ENSG00000100197	856.29	846.547	759.841	658.696	745.77	742.333	735.01	667.45	672.104	643.987
CYP2C8	ENSG00000138115	505.22	545.128	787.695	1031.58	2031.41	1618.03	1812.05	807.772	694.822	790.349
CYP2E1	ENSG00000130649	1060.54	1133.52	861.564	936.647	165.99	128.883	144.064	52.877	56.6954	42.3652
UGT1A1	ENSG00000241635	18.5067	19.2343	26.8643	35.5883	376.911	377.947	342.442	348.142	338.142	319.708
GSTA1	ENSG00000243955	867.191	879.885	626.181	631.065	279.418	579.352	374.697	241.4	174.708	306.156
OATP1B1	ENSG00000134538	68.5984	56.5581	105.967	172.724	346.496	354.8	342.952	272.591	238.393	223.415
OATP1B3	ENSG00000111700	5.72984	4.72224	7.42654	8.62979	4.94526	6.95569	6.42426	5.0934	2.81867	4.5661
OCT1	ENSG00000175003	162.785	154.185	165.665	144.705	1355.69	1631.42	1306.24	1321	1211.08	1365.17
MRP2	ENSG00000023839	17.9891	16.9876	30.4408	40.7581	379.014	418.522	370.855	300.809	302.278	261.851
BCRP	ENSG00000118777	4.05769	3.81145	5.80446	7.769	17.5794	19.5701	15.4156	16.4863	14.4347	14.8269
MDR1	ENSG00000085563	8.20795	8.24837	13.5333	17.5827	40.7593	49.8557	48.3582	47.3836	63.0691	43.2189
BSEP	ENSG00000073734	1.85571	1.66198	3.47047	4.85635	70.7192	74.3977	83.6925	42.5691	68.1725	33.8613
Donor 3
GeneName	Geneid	Day0_Chip_S1	Day0_Chip_S2	Day0_Chip_S3	Day0_Chip_S4	Day3_Chip_S1	Day3_Chip_S2	Day3_Chip_S3	Day3_Chip_S4	Day7_Chip_S1	Day7_Chip_S2	Day7_Chip_S3	Day7_Chip_S4
CYP3A4	ENSG00000160868	983.285	1127.44	831.119	963.242	4625.28	4487.22	5565.53	5572.74	5058.35	6781.96	3923.93	2399.72
CYP2B6	ENSG00000197408	298.771	345.168	368.754	348.909	505.149	618.491	540.692	589.085	440.636	527.162	513.205	617.342
CYP2C9	ENSG00000138109	468.997	501.713	505.726	522.808	978.548	1176.14	1348.92	1212.01	1197.38	1280.53	1103.29	885.951
CYP2C19	ENSG00000165841	3.79689	4.28391	3.74132	5.0039	5.15254	6.94106	6.59801	8.04678	6.19802	9.80061	6.54586	4.4118
CYP1A2	ENSG00000140505	90.0697	96.0666	97.8219	90.0329	1184.1	1330.35	1136.39	1197.6	861.967	1240.06	1035.95	755.13
CYP2D6	ENSG00000100197	663.216	657.308	733.713	550.177	780.375	637.17	633.743	687.091	431.435	479.086	585.495	537.792
CYP2C8	ENSG00000138115	514.391	603.967	615.57	623.917	1006.85	1248.19	1505.82	1389.9	788.534	1014.31	803.161	753.954
CYP2E1	ENSG00000130649	573.463	556.444	484.749	504.89	192.977	364.519	186.192	181.634	95.6596	145.876	120.594	1058.27
UGT1A1	ENSG00000241635	11.0395	10.1155	10.2463	12.116	203.724	200.821	251.925	222.408	162.076	189.283	133.279	99.9059
GSTA1	ENSG00000243955	620.676	608.072	479.876	584.925	471.137	445.262	498.363	504.878	286.123	285.968	430.011	129.709
OATP1B1	ENSG00000134538	92.323	136.984	124.423	129.456	279.346	358.53	377.264	320.045	314.128	358.744	272.137	254.007
OATP1B3	ENSG00000111700	5.94806	7.38504	5.52399	6.58647	2.21842	1.29745	2.372	2.20288	6.28433	6.02973	4.84245	0.94663
OCT1	ENSG00000175003	535.411	518.569	501.907	464.164	1237.38	1017.93	1238.44	1300.15	1008.04	1105.38	990.559	586.16
MRP2	ENSG00000023839	25.8646	31.9455	28.7174	31.1715	273.394	273.713	353.363	320.088	282.311	354.047	258.269	221.203
BCRP	ENSG00000118777	5.45055	6.8459	6.55831	6.5536	11.1863	9.05327	12.793	11.8639	11.5144	14.5051	10.0838	5.39462
MDR1	ENSG00000085563	8.63499	10.1793	9.6552	8.93542	42.1421	44.3429	47.4515	41.9293	63.6824	72.4293	55.7691	49.5148
BSEP	ENSG00000073734	20.7069	27.8251	32.9428	32.1548	52.0684	71.8648	72.5598	68.695	61.9292	84.0112	52.5347	53.1814
