# Supplementary material for: Performance assessment and economic analysis of a human Liver-Chip for predictive toxicology
Source: Commun Med (Lond). 2022 Dec 6;2:154. doi: 10.1038/s43856-022-00209-1 (PMC9727064; doi:10.1038/s43856-022-00209-1)
Supplement: Supplementary file 8 — Supplementary Data 8 [file 43856_2022_209_MOESM8_ESM.xlsx]

## Sheet: ALBUMIN
Compound_Name	Concentration_Day3	Normalized_Albumin_Levels
Clozapine	1	135.71
Clozapine	1	113.77
Clozapine	3	134.233
Clozapine	3	158.283
Clozapine	10	125.162
Clozapine	10	151.11
Clozapine	30	140.14
Clozapine	30	119.466
Clozapine	100	100.057
Clozapine	100	74.7417
Clozapine	300	69.6785
Clozapine	300	43.7301
Olanzapine	1	151.743
Olanzapine	1	129.803
Olanzapine	3	105.331
Olanzapine	3	127.904
Olanzapine	10	155.119
Olanzapine	10	112.926
Olanzapine	30	113.77
Olanzapine	30	112.293
Olanzapine	100	122.208
Olanzapine	100	141.195
Olanzapine	300	132.335
Olanzapine	300	118.2
Troglitazone	0.98	86.9413
Troglitazone	0.98	104.619
Troglitazone	2.95	93.4542
Troglitazone	2.95	107.597
Troglitazone	9.82	106.666
Troglitazone	9.82	72.613
Troglitazone	29.47	65.5418
Troglitazone	29.47	85.4527
Troglitazone	98.2	96.2455
Troglitazone	98.2	126.577
Troglitazone	294.72	0
Troglitazone	294.72	0
Pioglitazone	1	105.364
Pioglitazone	1	NaN
Pioglitazone	3	126.391
Pioglitazone	3	NaN
Pioglitazone	10	99.4089
Pioglitazone	10	96.6176
Pioglitazone	30	119.692
Pioglitazone	30	108.527
Pioglitazone	100	84.8944
Pioglitazone	100	78.0094
Pioglitazone	300	60.1454
Pioglitazone	300	38.3738
Trovafloxacin	1	125.69
Trovafloxacin	1	103.882
Trovafloxacin	3	113.931
Trovafloxacin	3	100.461
Trovafloxacin	10	86.1358
Trovafloxacin	10	105.164
Trovafloxacin	30	111.151
Trovafloxacin	30	102.385
Trovafloxacin	100	56.4167
Trovafloxacin	100	33.7533
Trovafloxacin	300	23.4906
Trovafloxacin	300	33.5395
Levofloxacin	1	141.195
Levofloxacin	1	69.0457
Levofloxacin	3	136.343
Levofloxacin	3	110.183
Levofloxacin	10	168.198
Levofloxacin	10	120.31
Levofloxacin	15	141.617
Levofloxacin	15	122.419
Levofloxacin	45	137.187
Levofloxacin	45	138.452

## Sheet: ALT
Compound_Name	Concentration_Day3	ALT_levels
Clozapine	1	0
Clozapine	1	0.719913
Clozapine	3	0
Clozapine	3	0
Clozapine	10	0
Clozapine	10	0
Clozapine	30	0.31813
Clozapine	30	0
Clozapine	100	0
Clozapine	100	0
Clozapine	300	2.26008
Clozapine	300	3.10829
Olanzapine	1	0
Olanzapine	1	0
Olanzapine	3	0
Olanzapine	3	0
Olanzapine	10	0.608306
Olanzapine	10	0
Olanzapine	30	2.86275
Olanzapine	30	0
Olanzapine	100	0
Olanzapine	100	1.2333
Olanzapine	300	0
Olanzapine	300	0
Troglitazone	0.98	0
Troglitazone	0.98	0
Troglitazone	2.95	0
Troglitazone	2.95	0.663792
Troglitazone	9.82	0
Troglitazone	9.82	0
Troglitazone	29.47	0
Troglitazone	29.47	0.159513
Troglitazone	98.2	0
Troglitazone	98.2	0
Troglitazone	294.72	NaN
Troglitazone	294.72	NaN
Pioglitazone	1	0
Pioglitazone	1	0
Pioglitazone	3	0.159513
Pioglitazone	3	1.19
Pioglitazone	10	0.006037
Pioglitazone	10	0
Pioglitazone	30	0.291064
Pioglitazone	30	0
Pioglitazone	100	0.422615
Pioglitazone	100	0
Pioglitazone	300	0
Pioglitazone	300	0.751492
Trovafloxacin	1	2.23255
Trovafloxacin	1	0.695136
Trovafloxacin	3	0.947548
Trovafloxacin	3	1.15407
Trovafloxacin	10	0.718083
Trovafloxacin	10	1.70478
Trovafloxacin	30	1.17701
Trovafloxacin	30	1.93425
Trovafloxacin	100	30.0667
Trovafloxacin	100	13.3616
Trovafloxacin	300	19.3736
Trovafloxacin	300	15.6104
Levofloxacin	1	0
Levofloxacin	1	0
Levofloxacin	3	0
Levofloxacin	3	0
Levofloxacin	10	1.32259
Levofloxacin	10	0.340451
Levofloxacin	15	0
Levofloxacin	15	0.0725956
Levofloxacin	45	0
Levofloxacin	45	0

## Sheet: Morphology
Compound_Name	Concentration_Day3	Score
Clozapine	1	1.33333
Clozapine	1	1.66667
Clozapine	3	1.66667
Clozapine	3	0.666667
Clozapine	10	1.66667
Clozapine	10	1
Clozapine	30	1.66667
Clozapine	30	1.33333
Clozapine	100	2.5
Clozapine	100	3
Clozapine	300	4
Clozapine	300	3
Olanzapine	1	2
Olanzapine	1	1
Olanzapine	3	1.33333
Olanzapine	3	1
Olanzapine	10	2
Olanzapine	10	1
Olanzapine	30	2
Olanzapine	30	2
Olanzapine	100	1.66667
Olanzapine	100	1.33333
Olanzapine	300	1.33333
Olanzapine	300	2
Troglitazone	0.98	2
Troglitazone	0.98	1.33333
Troglitazone	2.95	1.33333
Troglitazone	2.95	1.33333
Troglitazone	9.82	2
Troglitazone	9.82	1.33333
Troglitazone	29.47	1.33333
Troglitazone	29.47	2
Troglitazone	98.2	2
Troglitazone	98.2	2
Troglitazone	294.72	NA
Troglitazone	294.72	NA
Pioglitazone	1	1.16667
Pioglitazone	1	1
Pioglitazone	3	1.16667
Pioglitazone	3	1.33333
Pioglitazone	10	2
Pioglitazone	10	1.33333
Pioglitazone	30	1.83333
Pioglitazone	30	1.33333
Pioglitazone	100	2
Pioglitazone	100	1
Pioglitazone	300	2
Pioglitazone	300	2
Trovafloxacin	1	1.16667
Trovafloxacin	1	1.33333
Trovafloxacin	3	1
Trovafloxacin	3	1
Trovafloxacin	10	1.33333
Trovafloxacin	10	2.16667
Trovafloxacin	30	2
Trovafloxacin	30	2.16667
Trovafloxacin	100	4
Trovafloxacin	100	2.33333
Trovafloxacin	300	3
Trovafloxacin	300	3.16667
Levofloxacin	1	2
Levofloxacin	1	1
Levofloxacin	3	1.83333
Levofloxacin	3	1.33333
Levofloxacin	10	1.66667
Levofloxacin	10	1.66667
Levofloxacin	15	1.33333
Levofloxacin	15	1.33333
Levofloxacin	45	1.66667
Levofloxacin	45	1.66667
